# Supplementary material for: What Factors Affect Binocular Summation?
Source: Brain Sci. 2024 Nov 28;14(12):1205. doi: 10.3390/brainsci14121205 (PMC11674417; doi:10.3390/brainsci14121205)
Supplement: Supplementary file 1 [file brainsci-14-01205-s001.zip]

Archive with 1 entries (1 files):
- brainsci-3298549-supplementary.pdf
